# Supplementary material for: Mass Spectrometry-Based Proteomics of Human Milk to Identify Differentially Expressed Proteins in Women with Breast Cancer versus Controls
Source: Proteomes. 2022 Oct 28;10(4):36. doi: 10.3390/proteomes10040036 (PMC9680319; doi:10.3390/proteomes10040036)
Supplement: Supplementary file 1 [file proteomes-10-00036-s001.zip]

Archive with 1 entries (1 files):
- proteomes-1921028-supplementary.pdf
